# Supplementary material for: Scaling up production of recombinant human basic fibroblast growth factor in an Escherichia coli BL21(DE3) plysS strain and evaluation of its pro-wound healing efficacy
Source: Front Pharmacol. 2024 Feb 5;14:1279516. doi: 10.3389/fphar.2023.1279516 (PMC10875678; doi:10.3389/fphar.2023.1279516)
Supplement: Supplementary file 1 [file DataSheet3.ZIP]

Archive with 16 entries (15 files):
- Figure 3/
- Figure 3/Fig 3a1.png
- Figure 3/Fig 3a10.png
- Figure 3/Fig 3a2.png
- Figure 3/Fig 3a3.png
- Figure 3/Fig 3a4.png
- Figure 3/Fig 3a5.png
- Figure 3/Fig 3a6.png
- Figure 3/Fig 3a7.png
- Figure 3/Fig 3a8.png
- Figure 3/Fig 3a9.png
- Figure 3/Fig 3b1.png
- Figure 3/Fig 3b2.png
- Figure 3/Fig 3b3.png
- Figure 3/Fig 3b4.png
- Figure 3/Figure 3.tif
