# Supplementary material for: Scaling up production of recombinant human basic fibroblast growth factor in an Escherichia coli BL21(DE3) plysS strain and evaluation of its pro-wound healing efficacy
Source: Front Pharmacol. 2024 Feb 5;14:1279516. doi: 10.3389/fphar.2023.1279516 (PMC10875678; doi:10.3389/fphar.2023.1279516)
Supplement: Supplementary file 3 [file DataSheet8.ZIP]

Archive with 8 entries (7 files):
- Supplementary Figure 2/Fig S2A1.tif
- Supplementary Figure 2/Fig S2A2 .tif
- Supplementary Figure 2/Fig S2A3.tif
- Supplementary Figure 2/Fig S2A4.tif
- Supplementary Figure 2/Fig S2B.tif
- Supplementary Figure 2/Fig S2C.tif
- Supplementary Figure 2/Figure S2.tif
- Supplementary Figure 2/
