# Supplementary material for: Scaling up production of recombinant human basic fibroblast growth factor in an Escherichia coli BL21(DE3) plysS strain and evaluation of its pro-wound healing efficacy
Source: Front Pharmacol. 2024 Feb 5;14:1279516. doi: 10.3389/fphar.2023.1279516 (PMC10875678; doi:10.3389/fphar.2023.1279516)
Supplement: Supplementary file 4 [file DataSheet9.ZIP]

Archive with 7 entries (6 files):
- Supplementary Figure 3/Fig S3a1.png
- Supplementary Figure 3/Fig S3b1.png
- Supplementary Figure 3/Fig S3b3.tif
- Supplementary Figure 3/Figure S3.tif
- Supplementary Figure 3/fig S3a2.tif
- Supplementary Figure 3/fig S3b2.tif
- Supplementary Figure 3/
