# Supplementary material for: Scaling up production of recombinant human basic fibroblast growth factor in an Escherichia coli BL21(DE3) plysS strain and evaluation of its pro-wound healing efficacy
Source: Front Pharmacol. 2024 Feb 5;14:1279516. doi: 10.3389/fphar.2023.1279516 (PMC10875678; doi:10.3389/fphar.2023.1279516)
Supplement: Supplementary file 6 [file DataSheet4.ZIP]

Archive with 8 entries (7 files):
- Figure 4/Fig 4A+C.pzfx
- Figure 4/Fig 4B.tif
- Figure 4/Fig 4D Merge.tif
- Figure 4/Fig 4D.pzfx
- Figure 4/Fig 4D1.tif
- Figure 4/Fig 4D2.tif
- Figure 4/Figure 4.tif
- Figure 4/
