# Supplementary material for: Scaling up production of recombinant human basic fibroblast growth factor in an Escherichia coli BL21(DE3) plysS strain and evaluation of its pro-wound healing efficacy
Source: Front Pharmacol. 2024 Feb 5;14:1279516. doi: 10.3389/fphar.2023.1279516 (PMC10875678; doi:10.3389/fphar.2023.1279516)
Supplement: Supplementary file 7 [file DataSheet1.ZIP]

Archive with 6 entries (5 files):
- Figure 1/Fig1B.JPG
- Figure 1/Fig1C.jpg
- Figure 1/Fig1D-1.tif
- Figure 1/Fig1D-2.jpg
- Figure 1/Figure 1.tif
- Figure 1/
