# Supplementary material for: Scaling up production of recombinant human basic fibroblast growth factor in an Escherichia coli BL21(DE3) plysS strain and evaluation of its pro-wound healing efficacy
Source: Front Pharmacol. 2024 Feb 5;14:1279516. doi: 10.3389/fphar.2023.1279516 (PMC10875678; doi:10.3389/fphar.2023.1279516)
Supplement: Supplementary file 9 [file DataSheet6.ZIP]

Archive with 47 entries (36 files):
- Figure 6/
- Figure 6/CD31/
- Figure 6/CD31/Negative.tif
- Figure 6/CD31/Positive.tif
- Figure 6/CD31/hbFGF.tif
- Figure 6/FGF1.tif
- Figure 6/Fig 6.pzfx
- Figure 6/Figure 6.tif
- Figure 6/Hyp.tif
- Figure 6/Masson/
- Figure 6/Masson/Negative.tif
- Figure 6/Masson/Positive.tif
- Figure 6/Masson/hbFGF.tif
- Figure 6/Photographs of  wound/
- Figure 6/Photographs of  wound/0d/
- Figure 6/Photographs of  wound/0d/Negative.JPG
- Figure 6/Photographs of  wound/0d/Positive.JPG
- Figure 6/Photographs of  wound/0d/hbFGF.JPG
- Figure 6/Photographs of  wound/14d/
- Figure 6/Photographs of  wound/14d/Negative.JPG
- Figure 6/Photographs of  wound/14d/Positive.JPG
- Figure 6/Photographs of  wound/14d/hbFGF.JPG
- Figure 6/Photographs of  wound/21d/
- Figure 6/Photographs of  wound/21d/Negative.JPG
- Figure 6/Photographs of  wound/21d/Positive.JPG
- Figure 6/Photographs of  wound/21d/hbFGF.JPG
- Figure 6/Photographs of  wound/28d/
- Figure 6/Photographs of  wound/28d/Negative.JPG
- Figure 6/Photographs of  wound/28d/Positive.JPG
- Figure 6/Photographs of  wound/28d/hbFGF.JPG
- Figure 6/Photographs of  wound/3d/
- Figure 6/Photographs of  wound/3d/Negative.JPG
- Figure 6/Photographs of  wound/3d/Positive.JPG
- Figure 6/Photographs of  wound/3d/hbFGF.JPG
- Figure 6/Photographs of  wound/5d/
- Figure 6/Photographs of  wound/5d/Negative.JPG
- Figure 6/Photographs of  wound/5d/Positive.JPG
- Figure 6/Photographs of  wound/5d/hbFGF.JPG
- Figure 6/Photographs of  wound/7d/
- Figure 6/Photographs of  wound/7d/Negative.JPG
- Figure 6/Photographs of  wound/7d/Positive.JPG
- Figure 6/Photographs of  wound/7d/hbFGF.JPG
- Figure 6/Photographs of  wound.pptx
- Figure 6/Score.tif
- Figure 6/TGF.tif
- Figure 6/wound area.tif
- Figure 6/wound healing rate.tif
