# Supplementary material for: Scaling up production of recombinant human basic fibroblast growth factor in an Escherichia coli BL21(DE3) plysS strain and evaluation of its pro-wound healing efficacy
Source: Front Pharmacol. 2024 Feb 5;14:1279516. doi: 10.3389/fphar.2023.1279516 (PMC10875678; doi:10.3389/fphar.2023.1279516)
Supplement: Supplementary file 10 [file DataSheet12.ZIP]

Archive with 17 entries (16 files):
- Table/
- Table/Supplementary Table 1-9.docx
- Table/Supplementary Table 1.docx
- Table/Supplementary Table 2.docx
- Table/Supplementary Table 3.docx
- Table/Supplementary Table 4.docx
- Table/Supplementary Table 5.docx
- Table/Supplementary Table 6.docx
- Table/Supplementary Table 7.docx
- Table/Supplementary Table 8.docx
- Table/Supplementary Table 9.docx
- Table/Table 1-5.docx
- Table/Table 1.docx
- Table/Table 2.docx
- Table/Table 3.docx
- Table/Table 4.docx
- Table/Table 5.docx
