# Supplementary material for: Scaling up production of recombinant human basic fibroblast growth factor in an Escherichia coli BL21(DE3) plysS strain and evaluation of its pro-wound healing efficacy
Source: Front Pharmacol. 2024 Feb 5;14:1279516. doi: 10.3389/fphar.2023.1279516 (PMC10875678; doi:10.3389/fphar.2023.1279516)
Supplement: Supplementary file 11 [file DataSheet2.ZIP]

Archive with 11 entries (10 files):
- Figure 2/
- Figure 2/Fig 2A.tif
- Figure 2/Fig 2B.tif
- Figure 2/Fig 2C.tif
- Figure 2/Fig 2D.tif
- Figure 2/Fig 2E.tif
- Figure 2/Fig 2F-1.tif
- Figure 2/Fig 2F-2.jpg
- Figure 2/Fig 2G.tif
- Figure 2/Figure 2.tif
- Figure 2/Figure 2A-F.pzfx
