# Supplementary material for: Scaling up production of recombinant human basic fibroblast growth factor in an Escherichia coli BL21(DE3) plysS strain and evaluation of its pro-wound healing efficacy
Source: Front Pharmacol. 2024 Feb 5;14:1279516. doi: 10.3389/fphar.2023.1279516 (PMC10875678; doi:10.3389/fphar.2023.1279516)
Supplement: Supplementary file 12 [file DataSheet5.ZIP]

Archive with 11 entries (10 files):
- Figure 5/
- Figure 5/Fig 5A.tif
- Figure 5/Fig 5B.tif
- Figure 5/Fig 5C.tif
- Figure 5/Fig 5D.pzfx
- Figure 5/Fig 5D.tif
- Figure 5/Fig 5E.tif
- Figure 5/Fig 5F.png
- Figure 5/Fig 5G.pdf
- Figure 5/Fig 5H.pdf
- Figure 5/Figure 5.tif
