# Supplementary material for: Scaling up production of recombinant human basic fibroblast growth factor in an Escherichia coli BL21(DE3) plysS strain and evaluation of its pro-wound healing efficacy
Source: Front Pharmacol. 2024 Feb 5;14:1279516. doi: 10.3389/fphar.2023.1279516 (PMC10875678; doi:10.3389/fphar.2023.1279516)
Supplement: Supplementary file 13 [file DataSheet7.ZIP]

Archive with 5 entries (4 files):
- Supplementary Figure 1/Fig S1A .jpg
- Supplementary Figure 1/Fig S1B.jpg
- Supplementary Figure 1/Fig S1C.jpg
- Supplementary Figure 1/Figure S1.tif
- Supplementary Figure 1/
